# Supplementary material for: A comparison of various imputation algorithms for missing data
Source: PLoS One. 2025 May 12;20(5):e0319784. doi: 10.1371/journal.pone.0319784 (PMC12068701; doi:10.1371/journal.pone.0319784)
Supplement: S2_Tables — The same content as MI_comparison_supp_rev in a form that it is readable by computers. The specification of the txt-files can be found in the last chapter of MI_comparison_supp_rev. (ZIP) [file pone.0319784.s002.zip]

Archive with 19 entries (19 files):
- ECAD_CoxReg.txt
- ECAD_LogReg.txt
- ECAD_Mean.txt
- ECAD_Var.txt
- Simulated_CoxReg_MAR.txt
- Simulated_CoxReg_MCAR.txt
- Simulated_CoxReg_MNAR.txt
- Simulated_LinReg_MAR.txt
- Simulated_LinReg_MCAR.txt
- Simulated_LinReg_MNAR.txt
- Simulated_LogReg_MAR.txt
- Simulated_LogReg_MCAR.txt
- Simulated_LogReg_MNAR.txt
- Simulated_Mean_MAR.txt
- Simulated_Mean_MCAR.txt
- Simulated_Mean_MNAR.txt
- Simulated_Var_MAR.txt
- Simulated_Var_MCAR.txt
- Simulated_Var_MNAR.txt
