# Supplementary material for: A comparison of various imputation algorithms for missing data
Source: PLoS One. 2025 May 12;20(5):e0319784. doi: 10.1371/journal.pone.0319784 (PMC12068701; doi:10.1371/journal.pone.0319784)
Supplement: S2_Tables — The same content as MI_comparison_supp_rev in a form that it is readable by computers. The specification of the txt-files can be found in the last chapter of MI_comparison_supp_rev. (ZIP) [file pone.0319784.s002.zip › ECAD_Mean.txt]

"X1" "X2" "X3" "X4" "X5" "X6" "X7" "X8" "X9" "X10" "X11" "X12" "X13" "X14" "X15" "X16" "X17" "X18" "X19" "X20"
"1" 138.662667297553 0.26087555539792 0.285830994376374 0.392224910756149 111.157800459646 0.480355149255782 0.439783000013161 0.658650598475512 0.278707584155739 0.00521320756548655 0.00509196767179999 0.00737577620525699 0.31060565093957 0.00467540221019621 0.00206869442129323 0.00513350341056007 0.237920778694065 0.0049508393136621 0.00585182540278078 0.00777604420522184
"2" 138.594592402325 0.261159892487262 0.284479132758782 0.391381253086944 111.282601054482 0.483286253556052 0.36487144176248 0.611026456334557 0.278450723266189 0.00521147844838707 0.00682099205440211 0.008718471015868 0.309960118967149 0.00467307150149323 0.0026077696415983 0.00538312946963864 0.238826551304583 0.00495765250668128 0.00275049856287521 0.00570279079386581
"3" 139.047282682168 0.260035142304128 0.184604254728225 0.321560169548531 111.309105042585 0.478691847233799 0.381819816799043 0.618240710187856 0.273779910774638 0.00518451475019877 0.00522729279212561 0.00745452967170749 0.302801811545221 0.00463975555798187 0.00246242604510124 0.00528148187223967 0.23015411653373 0.00489431536470064 0.00423358603667409 0.0065401633126064
"4" 138.298114100311 0.264682234848074 0.264377095045638 0.378743575850706 111.164607273219 0.48848345679072 0.306087235898732 0.580508357680872 0.284689739083412 0.00524695656996164 0.00518294051355541 0.00746569281664269 0.31330607002839 0.00467381053017107 0.00313459319254062 0.00567110774706283 0.24317290793565 0.00498818117331185 0.00368954366719816 0.0062590191335027
"5" 138.896654048939 0.259736143579741 0.170451973062646 0.313000691945996 111.037089360552 0.479153393978055 0.303870455818333 0.571438615754914 0.265668514262539 0.00513547976114434 0.00588663167663275 0.00792200773152085 0.303332432067054 0.00463764428538887 0.00417706523981379 0.00631094384671134 0.227132621332973 0.00487170448718217 0.0033076562919265 0.00593473876958606
