# Supplementary material for: A comparison of various imputation algorithms for missing data
Source: PLoS One. 2025 May 12;20(5):e0319784. doi: 10.1371/journal.pone.0319784 (PMC12068701; doi:10.1371/journal.pone.0319784)
Supplement: MI_001_elementary.R — Some modifications have to be made before executing this file, since the data used in it is not publically available. (R) [file pone.0319784.s003.R]

######################################################################
###                   Supplementary material to                    ###
###          J. Kampf, I. Dykun, T. Rassaf, A. Mahabadi:           ###
### A comparison of various imputation algorithms for missing data ###
######################################################################

# Here we produce Table 1.
# We calculate elementary statistics, like number and frequency of missing
# values or mean values.

setwd("C:/Users/juekampf/Documents/Multiple_Imputation/MI_2")
  # Replace with your own working directory

Data = read.csv("../ECAD_redu_2023_05_11.csv")
Data = Data[1:7397,]
  # This dataset is not publically available - replace with your own dataset

library(officer)
doc1 <- read_docx()

body_add_par(x=doc1, value = "Missing data")
body_add_par(x=doc1, value = "")
body_add_par(x=doc1, value = "Elementary statistics", style = "heading 2")
body_add_par(x=doc1, value = "")
body_add_par(x=doc1, value = paste("There are", nrow(Data), "rows, of which",
                                   sum(apply(!is.na(Data),1,all)), "are complete."))
body_add_par(x=doc1, value = "")

body_add_par(x=doc1, value = "Statistics of the different columns")
count_NA=apply(is.na(Data), 2, sum)
CC = apply(!is.na(Data), 1, all)
Columns = data.frame(Column = names(Data),
                     count_NA = paste(count_NA, "(", 
                                format(count_NA/nrow(Data)*100, digits=1), "%)"),
                     mean = format(apply(Data, 2, mean, na.rm=TRUE), digits=3),
                     mean_CC = format(apply(Data[CC,], 2, mean), digits=3))
body_add_table(x=doc1, value=Columns)
body_add_par(x=doc1, value="")

body_add_par(x=doc1, value="Covariance matrix")
body_add_table(x=doc1, value = as.data.frame(format(
                            cov(Data,  use="pairwise.complete.obs")[3:9, 3:9], 
                                      digits=3)) )
body_add_par(x=doc1, value = "")
eigen(cov(Data, use = "pairwise.complete.obs"))
  # Check whether the paiwise covariance matrix is positive semi-definite -
  # it does not need to be!

body_add_par(x=doc1, value="Covariance matrix of complete cases")
body_add_table(x=doc1, value = as.data.frame(format(
                                    cov(Data,  use="complete.obs")[3:9, 3:9], 
                                      digits=3)) )
body_add_par(x=doc1, value = "")

print(doc1, "MI_ECAD.docx")
