# Supplementary material for: A comparison of various imputation algorithms for missing data
Source: PLoS One. 2025 May 12;20(5):e0319784. doi: 10.1371/journal.pone.0319784 (PMC12068701; doi:10.1371/journal.pone.0319784)
Supplement: MI_002_ECAD_Mean.R — Some modifications have to be made before executing this file, since the data used in it is not publically available. (R) [file pone.0319784.s004.R]

######################################################################
###                   Supplementary material to                    ###
###          J. Kampf, I. Dykun, T. Rassaf, A. Mahabadi:           ###
### A comparison of various imputation algorithms for missing data ###
######################################################################

# Here we do the real data analysis for the mean values

setwd("C:/Users/juekampf/Documents/Multiple_Imputation/MI_2")
  # Replace with your own working directory

Data = read.csv("../ECAD_redu_2023_05_11.csv")
Data = Data[1:7397,]
# This dataset is not publically available - replace with your own dataset


library(mice)

m_imputate = 20
methods = c("pmm", "midastouch", "sample", "cart", "rf")  
N_methods = length(methods)  


### Estimating the mean value vector and the covariance matrix

Mean = array(0, dim = c(N_methods, ncol(Data), m_imputate))
Var  = array(0, dim = c(N_methods, ncol(Data), m_imputate))
Nonsense = array(0, dim = c(N_methods, 3, m_imputate))
Time = rep(0, N_methods)
BTime = rep(Sys.time(), N_methods)
ETime = rep(Sys.time(), N_methods)
for(i in (1:N_methods)){ 
  BTime[i] =Sys.time()
  D1 = mice(Data, 
            method = methods[i], 
            m = m_imputate, seed = 1)
for(k in (1:m_imputate)){
  Dc = complete(D1,k)
  Mean[i,,k] = apply(Dc,2, mean)
  Var[i,,k]  = apply(Dc, 2, var)
  Nonsense[i,1,k] = sum(!(Dc[,7] %in% c(0,1)))
  Nonsense[i,2,k] = sum(!(Dc[,8] %in% c(0,0.5,1)))
  Nonsense[i,3,k] = sum(!(Dc[,9] %in% c(0,1)))
}
  ETime[i] = Sys.time()
    Time[i] = as.double(difftime(ETime[i],BTime[i], units = "secs"))
    print(i)
}

MMean = apply(Mean, c(1,2), mean)
VMean = apply(Mean, c(1,2), var)
MVar  = apply(Var,  c(1,2), mean)
N_Data = nrow(Data) 
TVar = (1+1/m_imputate)*VMean + MVar/N_Data
Nonsense_sum = apply(Nonsense, c(1,2), sum)

Result.table = array(0, dim=c(5,4,5))
Result.table[,1,] = MMean[,5:9]
Result.table[,2,] = sqrt(MVar[,5:9]/N_Data)
Result.table[,3,] = sqrt(VMean[,5:9])
Result.table[,4,] = sqrt(TVar[,5:9])

Res.table.1 = data.frame(Method = methods,
                       mean_BP = format(MMean[,5], digits=4),
                       is_BP = format(sqrt(MVar[,5]/N_Data), digits=3),
                       bs_BP = format(sqrt(VMean[,5]), digits=3),
                       ts_BP = format(sqrt(TVar[,5]), digits=3))
Res.table.2 = data.frame(Method = methods,
                         mean_LDL = format(MMean[,6], digits=4),
                       is_LDL = format(sqrt(MVar[,6]/N_Data), digits=3),
                       bs_LDL = format(sqrt(VMean[,6]), digits=3),
                       ts_LDL = format(sqrt(TVar[,6]), digits=3))

Res.table.3 = data.frame(Method = methods,
                         mean_Di = format(MMean[,7], digits=4),
                         is_Di = format(sqrt(MVar[,7]/N_Data), digits=3),
                         bs_Di = format(sqrt(VMean[,7]), digits=3),
                         ts_Di = format(sqrt(TVar[,7]), digits=3),
                         nons_Di = Nonsense_sum[,1])
Res.table.4 =data.frame( Method = methods,
                         mean_Smo = format(MMean[,8], digits=4),
                         is_Smo = format(sqrt(MVar[,8]/N_Data), digits=3),
                         bs_Smo = format(sqrt(VMean[,8]), digits=3),
                         ts_Smo = format(sqrt(TVar[,8]), digits=3),
                         nons_Smo = Nonsense_sum[,2])
Res.table.5 = data.frame(Method = methods,
                         mean_Fam = format(MMean[,9], digits=4),
                         is_Fam = format(sqrt(MVar[,9]/N_Data), digits=3),
                         bs_Fam = format(sqrt(VMean[,9]), digits=3),
                         ts_Fam = format(sqrt(TVar[,9]), digits=3),
                         nons_Fam = Nonsense_sum[,3])

Res.table.6 = data.frame(Method = methods,
                         Time   = format(Time, digits = 4))

library(officer)
doc1 <- read_docx("MI_ECAD.docx")

body_add_par(x=doc1, value=" ")
body_add_par(x=doc1, value="Analysis of mean values - real data", style="heading 2")
body_add_par(x=doc1, value="")

body_add_par(x=doc1, value="Systolic blood pressure")
body_add_table(x=doc1, value=Res.table.1)
body_add_par(x=doc1, value="")

body_add_par(x=doc1, value="LDL")
body_add_table(x=doc1, value=Res.table.2)
body_add_par(x=doc1, value ="")

body_add_par(x=doc1, value="Diabetes")
body_add_table(x=doc1, value=Res.table.3)
body_add_par(x=doc1, value ="")

body_add_par(x=doc1, value="Smoking behavior")
body_add_table(x=doc1, value=Res.table.4)
body_add_par(x=doc1, value ="")

body_add_par(x=doc1, value="Family history of premature CAD")
body_add_table(x=doc1, value=Res.table.5)
body_add_par(x=doc1, value ="")

body_add_par(x=doc1, value="Time")
body_add_table(x=doc1, value=Res.table.6)
body_add_par(x=doc1, value ="")


print(doc1, "MI_ECAD_2.docx")


write.table(Result.table, "Tables/ECAD_mean.txt")
