# Supplementary material for: A comparison of various imputation algorithms for missing data
Source: PLoS One. 2025 May 12;20(5):e0319784. doi: 10.1371/journal.pone.0319784 (PMC12068701; doi:10.1371/journal.pone.0319784)
Supplement: MI_003_generator.R — (R) [file pone.0319784.s005.R]

######################################################################
###                   Supplementary material to                    ###
###          J. Kampf, I. Dykun, T. Rassaf, A. Mahabadi:           ###
### A comparison of various imputation algorithms for missing data ###
######################################################################

# Here we program a random number generator that produces random vectors with
# the distribution specified in Section 4.1 of the article.

library(compositions)

rdata <- function(){
  # Random number generator
  Sigma = array( c( 1, 0.2, 0.2, -0.3, -0.2,   0,    0, -0.2, 0.2,
                    0.2, 1, 0.9,  0.1,  0.4, 0.2, -0.2,   0,    0,
                    0.2, 0.9, 1,  0.1,  0.4, 0.2, -0.2, 0.1, -0.1,
                    -0.3, 0.1, 0.1,  1,  -0.2, 0.1, 0.1, 0.4, 0.5,
                    -0.2, 0.4, 0.4, -0.2, 1, -0.4, 0.3, 0.1, -0.1,
                      0, 0.2, 0.2, 0.1, -0.4, 1, 0, 0.3, -0.2,
                    0, -0.2, -0.2, 0.1, 0.3, 0, 1, 0.5, 0.2,
                    -0.2, 0, 0.1, 0.4, 0.1, 0.3, 0.5, 1, -0.3,
                    0.2,0,-0.1,0.5,-0.1,-0.2,0.2, -0.3, 1),
                 dim=c(9,9))

  X = rnorm.rmult(1, mean = rep(0,9), var = Sigma)
  
  V = c(exp(X[1]), X[2]>1, 65+10*X[3], X[4]>-1, 140+20*X[5], 110+20*X[6],
  X[7]>1, 0.5*(X[8]>0)+0.5*(X[8]>1), X[9]>0.5)
  
  return(V);
}

theoretical_mean = c(exp(0.5), pnorm(-1), 65, pnorm(1), 140, 110,
                         pnorm(-1), 0.25+0.5*pnorm(-1), pnorm(-0.5))
  # Expected value vector (calculated analytically)
  
  observed<- function(mech, complete){
    # Function to artificially declare some values as missing
    # Arguments:
    #   mech      missing data mechanism (must be one of "MCAR", "MAR" or "MNAR")
    #   complete  vector with the (9-dimensional) underlying complete data
    # Returns:
    #   A 9-dimensional vector in which all components either coincide with
    #   that of complete or are missing. 
    if(mech=="MCAR"){
      indicator = c(rep(TRUE,4), runif(1)>0.6, runif(1)>0.3, 
                   runif(1)>0.6, runif(1)>0.3, runif(1)>0.3)
    }
    
    if(mech=="MAR"){
      indicator = c(rep(TRUE,4), 
                    complete[3]<qnorm(0.4, mean = 65, sd=10), 
                    (complete[4] ==0) |(runif(1)>0.3/pnorm(1)), 
                    ((complete[3]>65) & (runif(1)>0.8)) | ((complete[3]<65) & (runif(1)>0.4)), 
                    (complete[4] ==0) |(runif(1)>0.3/pnorm(1)),
                    ((complete[4] ==0) &(runif(1)>0.4)) | 
                      ((complete[4] ==1) &(runif(1)>0.4-0.1/pnorm(1))) )
    }
    
    if(mech=="MNAR"){
      indicator = c(rep(TRUE,4), 
                    complete[5]<qnorm(0.4, mean = 140, sd=20), 
                    ((complete[6]>110) & (runif(1)>0.4)) | ((complete[6]<110) & (runif(1)>0.2)), 
                    (complete[7] ==1) |(runif(1)>0.6/pnorm(1)), 
                    (complete[8] ==0) |(runif(1)>0.6),
                    ((complete[9] ==0) &(runif(1)>0.4)) | 
                      ((complete[9] ==1) &(runif(1)>0.4-0.1/pnorm(-0.5))) )
    }
    
    result =complete
    result[!indicator] =NA
    return(result)
  }
  
  
