# Supplementary material for: A comparison of various imputation algorithms for missing data
Source: PLoS One. 2025 May 12;20(5):e0319784. doi: 10.1371/journal.pone.0319784 (PMC12068701; doi:10.1371/journal.pone.0319784)
Supplement: MI_004_Sim_Mean_A.R — This file can be executed directly. (R) [file pone.0319784.s006.R]

######################################################################
###                   Supplementary material to                    ###
###          J. Kampf, I. Dykun, T. Rassaf, A. Mahabadi:           ###
### A comparison of various imputation algorithms for missing data ###
######################################################################

# Here we do the simulated data analysis for the mean values

# Run this script 1000 times in the command line with arguments from 0 to 999.

source("MI_003_generator.R")

library(mice)

m_imputate = 20
N_repeat=1000
methods = c("pmm", "sample", "cart", "rf") 
N_methods = length(methods)  

for(mechanism in c("MCAR", "MAR", "MNAR")){

Mean = array(0, dim = c(N_methods, 9, m_imputate))
Var  = array(0, dim = c(N_methods, 9, m_imputate))

L =commandArgs(trailingOnly = TRUE)
l = as.integer(L[1])


set.seed(l%%N_repeat)
# Simulate data of 10,000 patients
Data = array(0, dim = c(10000, 9))
for(i in (1:10000)){
  Data[i,] = observed(mech = mechanism, complete = rdata())
}

for(i in (1:N_methods)){ 
  D1 = mice(Data, 
            method = methods[i], 
            m = m_imputate, printFlag = FALSE, seed = l%%N_repeat + i*N_repeat)
for(k in (1:m_imputate)){
  Dc = complete(D1,k)
  Mean[i,,k] = apply(Dc,2, mean)
  Var[i,,k]  = apply(Dc, 2, var)
}
    print(c(l,i))
}

write.table(Mean, paste("Sim_Mean/Sim_Mean_m_", mechanism, "_", 
                        sprintf("%0.3d", l%%N_repeat), ".txt", sep = ""), row.names = FALSE)
write.table(Var , paste("Sim_Mean/Sim_Mean_v_",  mechanism, "_", 
                        sprintf("%0.3d", l%%N_repeat), ".txt", sep = ""), row.names = FALSE)
}
