# Supplementary material for: A comparison of various imputation algorithms for missing data
Source: PLoS One. 2025 May 12;20(5):e0319784. doi: 10.1371/journal.pone.0319784 (PMC12068701; doi:10.1371/journal.pone.0319784)
Supplement: MI_006_ECAD_Var.R — Some modifications have to be made before executing this file, since the data used in it is not publically available. (R) [file pone.0319784.s008.R]

######################################################################
###                   Supplementary material to                    ###
###          J. Kampf, I. Dykun, T. Rassaf, A. Mahabadi:           ###
### A comparison of various imputation algorithms for missing data ###
######################################################################

# Here we do the real data analysis for the variances and covariances

setwd("C:/Users/juekampf/Documents/Multiple_Imputation/MI_2")
  # Replace with your own working directory

Data = read.csv("../ECAD_redu_2023_05_11.csv")
Data = Data[1:7397,]
  # Dataset not available - replace with your own dataset


library(mice)

m_imputate = 20
methods = c("pmm", "midastouch", "sample", "cart", "rf") 
N_methods = length(methods)  
N_Data = nrow(Data)

### Estimating the mean value vector and the variance vector of the covariance matrix

Mean = array(0, dim = c(N_methods, ncol(Data), ncol(Data), m_imputate))
Var  = array(0, dim = c(N_methods, ncol(Data), ncol(Data), m_imputate))

for(i in (1:N_methods)){ 
  D1 = mice(Data, 
            method = methods[i], 
            m = m_imputate, seed = 1)
for(k in (1:m_imputate)){
  Dc = complete(D1,k)
  Mean[i,,,k] = stats::cov(Dc)
  for(j1 in (1:9)){
    for(j2 in (1:9)){
      Var[i,j1,j2,k]  = 1/N_Data*(mean( (Dc[,j1]-mean(Dc[,j1]))^2 * 
                                          (Dc[,j2]-mean(Dc[,j2]))^2 )
                                  - (N_Data-2)/(N_Data-1)*Mean[i,j1,j2,k]^2
                                  + 1/(N_Data-1)*Mean[i,j1,j1,k]*Mean[i, j2,j2,k])
    }
  }
 
 }
}

MMean = apply(Mean, c(1,2,3), mean)
VMean = apply(Mean, c(1,2,3), var)
MVar  = apply(Var,  c(1,2,3), mean)
 
TVar = (1+1/m_imputate)*VMean + MVar

Result.table = array(0, dim=c(N_methods,4,ncol(Data),ncol(Data)))
Result.table[,1,,] = MMean
Result.table[,2,,] = sqrt(MVar)
Result.table[,3,,] = sqrt(VMean)
Result.table[,4,,] = sqrt(TVar)


names_variables = c("Follow-up duration", "Death", "Age", "Sex",
                    "Systolic blod pressure", "LDL", "Diabetes", 
                    "Smoking behavior", "Family history of premature CAD")

library(officer)
doc1 <- read_docx("MI_ECAD_2.docx")

body_add_par(x=doc1, value=" ")
body_add_par(x=doc1, value="Analysis of variances and covariances - real data", 
             style="heading 2")
body_add_par(x=doc1, value="")

for(i in (5:9)){
  body_add_par(x=doc1, value = names_variables[i])
  Res.table.1 = data.frame(Method = methods,
                           mean = format(MMean[,i,i], digits=4),
                           inner = format(sqrt(MVar[,i,i]), digits=3),
                           between = format(sqrt(VMean[,i,i]), digits=3),
                           total = format(sqrt(TVar[,i,i]), digits=3))
  body_add_table(x=doc1, value=Res.table.1)
  body_add_par(x=doc1, value="")
}


print(doc1, "MI_ECAD_2.docx")


write.table(Result.table, "Tables/ECAD_var.txt")
