# Supplementary material for: A comparison of various imputation algorithms for missing data
Source: PLoS One. 2025 May 12;20(5):e0319784. doi: 10.1371/journal.pone.0319784 (PMC12068701; doi:10.1371/journal.pone.0319784)
Supplement: MI_007_Sim_Var_A.R — This file can be executed directly. (R) [file pone.0319784.s009.R]

######################################################################
###                   Supplementary material to                    ###
###          J. Kampf, I. Dykun, T. Rassaf, A. Mahabadi:           ###
### A comparison of various imputation algorithms for missing data ###
######################################################################

# Here we do the simulated data analysis for the variances and covariances

# Run this script 1000 times from the command line with arguments from 0 to 999

source("MI_003_generator.R")

library(mice)

m_imputate = 20
N_repeat=1000
methods = c("pmm", "sample", "cart", "rf") 
N_methods = length(methods)  

for(mechanism in c("MCAR", "MAR", "MNAR")){

Mean = array(0, dim = c(N_methods, 9, 9, m_imputate))
Var  = array(0, dim = c(N_methods, 9, 9, m_imputate))

L =commandArgs(trailingOnly = TRUE)
l = as.integer(L[1])


set.seed(l%%N_repeat)
N_Data=10000
Data = array(0, dim = c(N_Data, 9))
for(i in (1:N_Data)){
  Data[i,] = observed(mech = mechanism, complete = rdata())
}

for(i in (1:N_methods)){ 
  D1 = mice(Data, 
            method = methods[i], 
            m = m_imputate, printFlag = FALSE, seed = l%%N_repeat + i*N_repeat)
for(k in (1:m_imputate)){
  Dc = complete(D1,k)
  Mean[i,,,k] = stats::cov(Dc)
  for(j1 in (1:9)){
    for(j2 in (1:9)){
      Var[i,j1,j2,k]  = 1/N_Data*(mean( (Dc[,j1]-mean(Dc[,j1]))^2 * 
                                          (Dc[,j2]-mean(Dc[,j2]))^2 )
                                  - (N_Data-2)/(N_Data-1)*Mean[i,j1,j2,k]^2
                                  + 1/(N_Data-1)*Mean[i,j1,j1,k]*Mean[i, j2,j2,k])
    }
  }
  }
    print(c(l,i))
}

write.table(Mean, paste("Simul_Var/Sim_Var_m_", mechanism, "_", 
                        sprintf("%0.3d", l%%N_repeat), ".txt", sep = ""), row.names = FALSE)
write.table(Var , paste("Simul_Var/Sim_Var_v_",  mechanism, "_", 
                        sprintf("%0.3d", l%%N_repeat), ".txt", sep = ""), row.names = FALSE)
}
