# Supplementary material for: A comparison of various imputation algorithms for missing data
Source: PLoS One. 2025 May 12;20(5):e0319784. doi: 10.1371/journal.pone.0319784 (PMC12068701; doi:10.1371/journal.pone.0319784)
Supplement: MI_008_Sim_Var_B.R — This file can be executed directly. (R) [file pone.0319784.s010.R]

######################################################################
###                   Supplementary material to                    ###
###          J. Kampf, I. Dykun, T. Rassaf, A. Mahabadi:           ###
### A comparison of various imputation algorithms for missing data ###
######################################################################

# Here we collect the results of MI_007_Sim_Var_A.R

setwd("C:/Users/juekampf/Documents/Multiple_Imputation/MI_2")
  # Replace with your own working directory
source("MI_003_generator.R")

# Simulation of the "true" values needed to calculate the coverage probabilities 
# of the confidence intervals

N_sim=10^6
Data1 = array(0, dim=c(N_sim,9))
for(i in (1:N_sim)){
  Data1[i,]=rdata()
}
theoretical_cov = stats::cov(Data1)


library(mice)

m_imputate = 20
N_repeat=1000
methods = c("pmm", "sample", "cart", "rf") 
N_methods = length(methods)  

for(mechanism in c("MCAR", "MAR", "MNAR")){

Mean = array(0, dim = c(N_methods, 9, 9, m_imputate, N_repeat))
Var  = array(0, dim = c(N_methods, 9, 9, m_imputate, N_repeat))


for(l in 1:N_repeat){
  
  A = read.table(paste("Simul_Var/Sim_Var_m_", mechanism, "_",
                       sprintf("%0.3d", l-1), ".txt", sep=""), 
                 sep=" ", fill=TRUE, header = TRUE)
  B = read.table(paste("Simul_Var/Sim_Var_v_", mechanism, "_",
                       sprintf("%0.3d", l-1), ".txt", sep=""), 
               sep=" ", fill=TRUE, header = TRUE)
  Mean[,,,,l] = array(as.matrix(A), dim=c(N_methods, 9, 9, m_imputate))
   Var[,,,,l] = array(as.matrix(B), dim=c(N_methods, 9, 9, m_imputate))

}
MMean = apply(Mean, c(1,2,3,5), mean)
VMean = apply(Mean, c(1,2,3,5), var)
MVar  = apply(Var,  c(1,2,3,5), mean)
N_Data = 10000
TVar = (1+1/m_imputate)*VMean + MVar

LBound = MMean + qnorm(0.025) * sqrt(TVar)
RBound = MMean + qnorm(0.975) * sqrt(TVar)
Theo_cov =array( rep(rep(theoretical_cov, rep(N_methods, 9*9)), N_repeat),
                  dim = c(N_methods, 9, 9, N_repeat))
Covered = (LBound < Theo_cov) & (Theo_cov < RBound)

MMMean = apply(MMean, c(1,2,3), mean)
MTVar  = apply(TVar,  c(1,2,3), mean)
Absolute_bias = apply(abs(MMean-Theo_cov), c(1,2,3), mean)
Simulated_sd  = apply(MMean, c(1,2,3), sd)
MSE = apply((MMean-Theo_cov)^2, c(1,2,3), mean)
Coverage_prob = apply(Covered, c(1,2,3), mean)

Result.table = array(0, dim=c(4,6,9,9))
Result.table[,1,,] = MMMean
Result.table[,2,,] = sqrt(MTVar)
Result.table[,3,,] = Absolute_bias
Result.table[,4,,] = Simulated_sd
Result.table[,5,,] = sqrt(MSE)
Result.table[,6,,] = Coverage_prob

library(officer)
doc1 <- read_docx("MI_ECAD_2.docx")

body_add_par(x=doc1, value=" ")
body_add_par(x=doc1, value=paste("Analysis of variances and covariances - simulated", 
                                 mechanism, "data"), style="heading 2")
body_add_par(x=doc1, value = paste("We repeat all experiments 1,000 times."))
body_add_par(x=doc1, value="")

for(i in (5:9)){
  body_add_par(x=doc1, value = paste("Variable", i, "variance =", 
                                     format(theoretical_cov[i,i],digits=4)))
  Res.table.1 = data.frame(Method = methods,
                           mean = format(MMMean[,i,i], digits=4),
                           sd_Rubin = format(sqrt(MTVar[,i,i]), digits=3),
                           Absolute_bias =format(Absolute_bias[,i,i], digits=3),
                           Simulated_sd  =format(Simulated_sd[,i,i], digits=3),
                           sqrt_MSE = format(sqrt(MSE[,i,i]), digits=3),
                           Coverage = format(Coverage_prob[,i,i], digits=3))
                          
   body_add_table(x=doc1, value=Res.table.1)
   body_add_par(x=doc1, value="")            
}


print(doc1, "MI_ECAD_2.docx")


write.table(Result.table, paste("Tables/Simulated_Var_", mechanism, ".txt", sep=""))
}
