# Supplementary material for: A comparison of various imputation algorithms for missing data
Source: PLoS One. 2025 May 12;20(5):e0319784. doi: 10.1371/journal.pone.0319784 (PMC12068701; doi:10.1371/journal.pone.0319784)
Supplement: MI_012_Sim_LogReg_A.R — This file can be executed directly. (R) [file pone.0319784.s014.R]

######################################################################
###                   Supplementary material to                    ###
###          J. Kampf, I. Dykun, T. Rassaf, A. Mahabadi:           ###
### A comparison of various imputation algorithms for missing data ###
######################################################################

# Here we do the simulated data analysis for the coefficients of a logistic 
# regression model. 
# Run this file 1,000 times from the command line with arguments from 0 to 999.

source("MI_003_generate.R")

expit <- function(t){ return(exp(t)/(1+exp(t)))}

Data_LogMod <- function(mechanism){
  # Simulates a logistic regression model
  # Argument:
  #   mechanism - Must be one of "MCAR", "MAR" or "MNAR"
  # Returns:
  #   An 8-dimensional vector whose first entry is the target variable and whose
  #   remaining entries are the covariables
  Data9=rdata()
  lin = (Data9[3] + 20*Data9[4] + 0.2 * Data9[5] - 0.2*Data9[6] + 5*Data9[7] -
    10*Data9[8] + Data9[9] - 100)/20
  target = (expit(lin) > runif(1))
  return(c(target, observed(mech = mechanism, complete =Data9)[3:9]))
}


library(mice)

m_imputate = 20
N_repeat=1000
methods = c("pmm", "sample", "cart", "rf") 
N_methods = length(methods)  

for(mechanism in c("MCAR", "MAR", "MNAR")){

Mean = array(0, dim = c(N_methods, 8, m_imputate))
Var  = array(0, dim = c(N_methods, 8, m_imputate))

L =commandArgs(trailingOnly = TRUE)
l = as.integer(L[1])


set.seed(l%%N_repeat)
N_Data=10000
Data = array(0, dim = c(N_Data, 8))
for(i in (1:N_Data)){
  Data[i,] = Data_LogMod(mechanism)
}

for(i in (1:N_methods)){ 
  D1 = mice(Data, 
            method = methods[i], 
            m = m_imputate, printFlag = FALSE, seed = l%%N_repeat + i*N_repeat)
for(k in (1:m_imputate)){
  Dc = as.data.frame(complete(D1,k))
  names(Dc)=paste("Var", 2:9, sep="_")
  mod =glm(Var_2~., data = Dc, family = binomial)
  coeff=summary(mod)$coefficients
  Mean[i,,k] = coeff[,1]
  Var[i,,k]  = coeff[,2]^2
  }
    print(c(l,i))
}

write.table(Mean, paste("Simul_Log/Sim_LogReg_m_", mechanism, "_", 
                        sprintf("%0.3d", l%%N_repeat), ".txt", sep = ""), row.names = FALSE)
write.table(Var , paste("Simul_Log/Sim_LogReg_v_",  mechanism, "_", 
                        sprintf("%0.3d", l%%N_repeat), ".txt", sep = ""), row.names = FALSE)
}
