# Supplementary material for: A comparison of various imputation algorithms for missing data
Source: PLoS One. 2025 May 12;20(5):e0319784. doi: 10.1371/journal.pone.0319784 (PMC12068701; doi:10.1371/journal.pone.0319784)
Supplement: MI_016_Sim_CoxReg_B.R — This file can be executed directly. (R) [file pone.0319784.s018.R]

######################################################################
###                   Supplementary material to                    ###
###          J. Kampf, I. Dykun, T. Rassaf, A. Mahabadi:           ###
### A comparison of various imputation algorithms for missing data ###
######################################################################

# Here we collect the results of MI_015_Sim_CoxReg_A.R.

setwd("C:/Users/juekampf/Documents/Multiple_Imputation/MI_2")
  # Replace with your own working directory

theoretical_coeff = c( 1, 20, 0.2, -0.2, 5, -10, 1)/20
  # True coefficients of the Cox regression model

library(mice)

m_imputate = 20
N_repeat=1000
methods = c("pmm", "sample", "cart", "rf") 
N_methods = length(methods)  

for(mechanism in c("MCAR", "MAR", "MNAR")){

Mean = array(0, dim = c(N_methods, 7, m_imputate, N_repeat))
Var  = array(0, dim = c(N_methods, 7, m_imputate, N_repeat))


for(l in 1:N_repeat){
  
  A = read.table(paste("Simul_Cox/Sim_CoxReg_m_", mechanism, "_",
                       sprintf("%0.3d", l-1), ".txt", sep=""), 
                 sep=" ", fill=TRUE, header = TRUE)
  B = read.table(paste("Simul_Cox/Sim_CoxReg_v_", mechanism, "_",
                       sprintf("%0.3d", l-1), ".txt", sep=""), 
               sep=" ", fill=TRUE, header = TRUE)
  Mean[,,,l] = -array(as.matrix(A), dim=c(N_methods, 7, m_imputate))
   Var[,,,l] = array(as.matrix(B), dim=c(N_methods, 7, m_imputate))

}
MMean = apply(Mean, c(1,2,4), mean)
VMean = apply(Mean, c(1,2,4), var)
MVar  = apply(Var,  c(1,2,4), mean)
# N_Data = 10000
TVar = (1+1/m_imputate)*VMean + MVar

LBound = MMean + qnorm(0.025) * sqrt(TVar)
RBound = MMean + qnorm(0.975) * sqrt(TVar)
Theo_co =array( rep(rep(theoretical_coeff, rep(N_methods, 7)), N_repeat),
                  dim = c(N_methods, 7, N_repeat))
Covered = (LBound < Theo_co) & (Theo_co < RBound)

MMMean = apply(MMean, c(1,2), mean)
MTVar  = apply(TVar,  c(1,2), mean)
Absolute_bias = apply(abs(MMean-Theo_co), c(1,2), mean)
Simulated_sd  = apply(MMean, c(1,2), sd)
MSE = apply((MMean-Theo_co)^2, c(1,2), mean)
Coverage_prob = apply(Covered, c(1,2), mean)

Result.table = array(0, dim=c(4,6,7))
Result.table[,1,] = MMMean
Result.table[,2,] = sqrt(MTVar)
Result.table[,3,] = Absolute_bias
Result.table[,4,] = Simulated_sd
Result.table[,5,] = sqrt(MSE)
Result.table[,6,] = Coverage_prob

library(officer)
doc1 <- read_docx("MI_ECAD_2.docx")

body_add_par(x=doc1, value=" ")
body_add_par(x=doc1, value=paste("Analysis of a Cox regression - simulated", 
                                 mechanism, "data"), style="heading 2")
body_add_par(x=doc1, value = paste("We repeat all experiments 1,000 times."))
body_add_par(x=doc1, value="")

for(i in (1:7)){
  body_add_par(x=doc1, value = paste("Variable", i+2, "coefficient =", 
                                     format(theoretical_coeff[i],digits=4)))
  Res.table.1 = data.frame(Method = methods,
                           mean = format(MMMean[,i], digits=4),
                           sd_Rubin = format(sqrt(MTVar[,i]), digits=3),
                           Absolute_bias =format(Absolute_bias[,i], digits=3),
                           Simulated_sd  =format(Simulated_sd[,i], digits=3),
                           sqrt_MSE = format(sqrt(MSE[,i]), digits=3),
                           Coverage = format(Coverage_prob[,i], digits=3))
                          
   body_add_table(x=doc1, value=Res.table.1)
   body_add_par(x=doc1, value="")            
}


print(doc1, "MI_ECAD_2.docx")


write.table(Result.table, paste("Tables/Simulated_CoxReg_", mechanism, ".txt", sep=""))
}
